# Supplementary material for: Effect of COVID-19-Related Lockdown οn Hospital Admissions for Asthma and COPD Exacerbations: Associations with Air Pollution and Patient Characteristics
Source: J Pers Med. 2021 Aug 30;11(9):867. doi: 10.3390/jpm11090867 (PMC8465209; doi:10.3390/jpm11090867)
Supplement: Supplementary file 1 [file jpm-11-00867-s001.zip]

Archive with 1 entries (1 files):
- jpm-1270217-supplementary.pdf
